# Supplementary material for: Simultaneous EEG, eye-tracking, behavioral, and screen-capture data during online German language learning
Source: Data Brief. 2018 Nov 13;21:1937–43. doi: 10.1016/j.dib.2018.11.044 (PMC6260224; doi:10.1016/j.dib.2018.11.044)
Supplement: Supplementary file 1 — Supplementary material [file mmc1.zip]

Archive with 2 entries (2 files):
- dib_coi_disclosure_Notaro.pdf
- dib_coi_disclosure_Diamond.pdf
